# Supplementary material for: Serotonin N-acetyltransferase SlSNAT2 Positively Regulates Tomato Resistance Against Ralstonia solanacearum
Source: Int J Mol Sci. 2025 Jul 7;26(13):6530. doi: 10.3390/ijms26136530 (PMC12249631; doi:10.3390/ijms26136530)
Supplement: Supplementary file 1 [file ijms-26-06530-s001.zip]

Archive with 1 entries (1 files):
- ijms-3665156-supplementary.pdf
